# Supplementary material for: Minds “At Attention”: Mindfulness Training Curbs Attentional Lapses in Military Cohorts
Source: PLoS One. 2015 Feb 11;10(2):e0116889. doi: 10.1371/journal.pone.0116889 (PMC4324839; doi:10.1371/journal.pone.0116889)
Supplement: S1 Dataset — (XLSX) [file pone.0116889.s001.xlsx]

## Sheet: STRONG_SART_M8T-M8D-Civ-Marines
Subject	Group	RunLogExclusion_Exclude0s	NotEnoughResponsesExclusion_Exclude0s	Errors_ComT1	Errors_ComT2	Errors_OmT1	Errors_OmT2	APrime_T1	APrime_T2	RT.T1	RT.T2	Probe1.T1	Probe1.T2	Probe2.T1	Probe2.T2	ICV.T1	ICV.T2	Prac_Min
41	STRONG_M8T	1	1	0.703704	0.740741	0.183044	0.208092	0.630221	0.56554	637.834	795.185	4.28571	4.35714	3.85714	4.46429	1.10315	0.902697	620
43	STRONG_M8T	1	1	0.555556	0.333333	0.0134875	0.00963391	0.851612	0.912254	375.922	400.68	1.92857	1.5	2.14286	1	0.355848	0.35241	165
44	STRONG_M8T	1	1	0.481481	0.62963	0.00578035	0.0481696	0.876138	0.802122	303.5	339.594	1	4.85714	1.10714	1	0.300097	0.398717	58
45	STRONG_M8T	1	1	0.444444	0.407407	0.00578035	0.00770713	0.885653	0.894106	292.716	316.456	1.28571	1.46429	1.5	1.42857	0.245569	0.190556	162
46	STRONG_M8T	1	1	0.37037	0.703704	0.00385357	0.0289017	0.905513	0.794455	359.259	316.426	1	1	1.07143	1.89286	0.308613	0.35283	1205
48	STRONG_M8T	1	1	0.296296	0.333333	0.00578035	0.0134875	0.923441	0.910477	362.664	358.727	1.14286	1.60714	1.32143	1.60714	0.307171	0.220705	0
49	STRONG_M8T	1	1	0.888889	0.851852	0.100193	0.0289017	0.527581	0.731961	397.119	285.959	1.75	3.5	2.75	1.14286	1.12098	0.431793	0
50	STRONG_M8T	1	1	0.62963	0.666667	0.0192678	0.0558767	0.826501	0.781546	395.332	426.975	4.03571	1.89286	4.07143	1.89286	0.43918	0.517664	410
52	STRONG_M8T	1	1	0.814815	0.62963	0.00385357	0.00578035	0.790316	0.837784	235.495	257.492	1.67857	2.32143	2.96429	2.46429	0.195293	0.223511	305
53	STRONG_M8T	1	1	0.296296	0.148148	0.00770713	0	0.92261	0.962975	533.994	589.587	2.17857	2.82143	2.21429	2.25	0.304264	0.17826	0
54	STRONG_M8T	0	1	0.62963	0.518519	0.184971	0.105973	0.682034	0.79999	351.554	400.913	4.89286	3.10714	4.89286	5.92857	0.828968	0.465384	220
55	STRONG_M8T	1	1	0.888889	0.777778	0.0289017	0.0520231	0.70613	0.736351	287.352	297.31	1	2.53571	1	1	0.236071	0.375829	910
56	STRONG_M8T	1	1	0.777778	0.851852	0.0404624	0.393064	0.751829	0.727605	385.728	555.338	2.82143	3.67857	2.92857	3.92857	0.704017	0.729666	32
57	STRONG_M8T	1	1	0.814815	0.888889	0.0366089	0.105973	0.73914	0.512978	269.353	278.767	1.85714	1.28571	2.14286	1.28571	0.460545	0.708946	340
58	STRONG_M8T	1	1	0.740741	0.851852	0.0250482	0.0712909	0.785916	0.650444	302.59	443.542	1.53571	1.17857	1.10714	1	0.412948	0.960738	321
60	STRONG_M8T	0	1	0.592593	0.814815	0.219653	0.250482	0.675362	0.585184	358.095	647.909	2.25	1.89286	2.42857	1.89286	0.538413	0.774875	830
61	STRONG_M8T	1	1	0.222222	0.407407	0.00192678	0.0154143	0.943722	0.890055	296.531	346.977	1.21429	1.42857	1.35714	1.53571	0.22391	0.355444	21
62	STRONG_M8T	0	1	0.740741	0.148148	0.0944123	0.0115607	0.704496	0.95915	322.089	287.627	1.82143	1	1.67857	1	0.673042	0.218457	485
63	STRONG_M8T	1	1	0.925926	0.592593	0.0789981	0.0154143	0.516829	0.840075	346.53	320.545	1.10714	1	1.10714	1	0.856592	0.380352	0
64	STRONG_M8T	1	1	0.777778	0.888889	0.111753	0.0905588	0.655355	0.551866	265.754	380.457	1.35714	1.71429	1.17857	1.53571	0.468495	0.947738	20
65	STRONG_M8T	1	1	0.666667	0.851852	0.0211946	0.0308285	0.813823	0.728268	269.304	268.435	3.35714	3.5	3.28571	3.35714	0.448807	0.622491	17
66	STRONG_M8T	1	1	0.333333	0.111111	0.00578035	0	0.914023	0.972225	411.759	428.73	2	1.10714	1.57143	1.35714	0.288527	0.159222	75
67	STRONG_M8T	1	1	0.925926	0.962963	0.00770713	0.0115607	0.740714	0.678326	305.578	290.833	1	1.07143	1	1.14286	0.391328	0.368112	10
68	STRONG_M8T	1	1	0.444444	0.444444	0.0192678	0.123314	0.878046	0.817788	358.613	358.312	1.32143	4.92857	1.42857	5.03571	0.379221	0.365384	129
69	STRONG_M8T	1	1	1	0.851852	0.0250482	0.0231214	0.756262	0.743009	270.874	269.956	2.17857	2	2.35714	2	0.302784	0.319408	165
70	STRONG_M8T	1	1	0.703704	0.444444	0.159923	0.0308285	0.655655	0.871493	820.729	455.542	1.67857	2.07143	1.92857	1.96429	1.10532	0.428537	0
71	STRONG_M8T	1	1	0.481481	0.555556	0.00963391	0.0192678	0.873811	0.84753	333.671	344.624	1.17857	1	1.17857	1	0.208094	0.264966	352
72	STRONG_M8T	1	1	0.185185	0.481481	0	0.0404624	0.9537	0.855041	331.611	433.694	1.82143	5.60714	1.28571	5.60714	0.230371	0.589199	20
73	STRONG_M8T	1	1	0.62963	0.62963	0.00963391	0.00385357	0.83457	0.839393	311.438	296.72	1.78571	1.5	1.39286	2.64286	0.259876	0.239736	0
74	STRONG_M8T	1	1	0.592593	0.481481	0.0481696	0.0308285	0.814793	0.860931	425.296	460.428	1.57143	1.75	2.10714	1.82143	0.512009	0.613774	15
77	STRONG_M8T	1	1	0.333333	0.222222	0.0154143	0.0115607	0.909592	0.940085	477.545	410.428	1.17857	1.17857	1.35714	1.17857	0.261646	0.197764	0
79	STRONG_M8T	1	1	0.555556	0.666667	0.00770713	0.00963391	0.855683	0.824481	250.901	248.711	1.10714	1.07143	1.53571	1.92857	0.180858	0.210846	25
80	STRONG_M8T	1	1	0.925926	0.555556	0.102119	0.00385357	0.576161	0.858397	497.377	334.704	1.64286	1	1	1	1.05106	0.32296	4
470	STRONG_M8T	1	1	0.703704	0.407407	0.0847784	0.00192678	0.736246	0.897139	348.247	342.702	1	1.03571	1.17857	1.03571	0.699867	0.288216	172
510	STRONG_M8T	1	1	0.407407	0.185185	0.0327553	0.0211946	0.88088	0.946196	428.058	455.221	1	1.03571	1	1.10714	0.406322	0.30729	320
590	STRONG_M8T	1	1	0.740741	0.888889	0.017341	0.0289017	0.794839	0.70613	285.504	283.571	1	2.89286	1	2.46429	0.285045	0.41828	10
121	STRONG_M8D	1	1	0.740741	0.925926	0.0115607	0.0211946	0.801514	0.692023	291.807	276.279	1.14286	3.32143	1.28571	1.14286	0.360762	0.51575	56
122	STRONG_M8D	1	1	0.740741	0.444444	0.0500963	0.0115607	0.756755	0.882399	405.445	384.605	3.14286	1.39286	2.64286	1	0.888726	0.415351	150
123	STRONG_M8D	1	1	0.333333	0.111111	0.00578035	0.00192678	0.914023	0.971628	307.433	433.911	3.39286	3.35714	2.46429	3.64286	0.303425	0.243106	35
124	STRONG_M8D	1	1	0.62963	0.296296	0.00963391	0.00385357	0.83457	0.924271	288.358	308.243	1.42857	1.25	1.67857	1	0.404806	0.334337	0
125	STRONG_M8D	1	1	0.851852	0.814815	0.00192678	0.00770713	0.783382	0.78431	311.393	314.095	1.17857	1	1.10714	1	0.277343	0.29716	58
126	STRONG_M8D	1	1	0.148148	0.37037	0.00192678	0.00770713	0.962337	0.903619	360.477	356.809	1	1	1	1	0.290694	0.286808	36
127	STRONG_M8D	1	1	0.777778	1	0.017341	0.0134875	0.782609	0.753373	254.503	312.774	1.17857	1.46429	2.14286	1.46429	0.224608	0.749566	0
129	STRONG_M8D	1	1	0.555556	0.481481	0.00770713	0.00385357	0.855683	0.877303	294.688	288.279	1	1	1	1	0.344961	0.208242	9
130	STRONG_M8D	1	1	0	0.148148	0.00578035	0.00385357	0.998555	0.961702	637.008	498.296	1.07143	1	1.07143	1	0.217427	0.305233	30
131	STRONG_M8D	1	1	0.851852	0.666667	0.0115607	0.017341	0.765059	0.817378	267.138	264.834	2.21429	2.60714	2.10714	2.71429	0.364461	0.489986	10
132	STRONG_M8D	1	1	0.814815	0.925926	0.0481696	0.0963391	0.720967	0.563717	470.352	743.81	3.21429	5.92857	3.32143	1.17857	0.832753	0.869491	0
133	STRONG_M8D	1	1	0.814815	0.740741	0.0327553	0.190751	0.745178	0.587268	329.355	417.711	1.46429	1	1.28571	1.03571	0.621157	0.795307	15
134	STRONG_M8D	1	1	0.37037	0.111111	0.00192678	0.0134875	0.906455	0.968051	308.524	503.166	1.03571	1.03571	1.25	1.46429	0.212081	0.286969	201
135	STRONG_M8D	1	1	0.62963	0.555556	0.0154143	0.0154143	0.829736	0.850257	393.898	397.91	1.39286	1.03571	1.07143	1	0.426037	0.338614	0
136	STRONG_M8D	1	1	0.259259	0.703704	0.026975	0.0308285	0.924275	0.792466	470.502	416.904	1.57143	3.07143	1.75	3.10714	0.407397	0.626816	15
137	STRONG_M8D	1	1	0.444444	0.518519	0.00385357	0.00192678	0.886738	0.869122	317.762	363.579	1.42857	1.71429	1.71429	1.14286	0.264897	0.339152	0
138	STRONG_M8D	0	1	0.814815	0.814815	0.157996	0.208092	0.544793	0.534523	495.837	551.952	2.53571	4.96429	2.75	5.07143	1.09995	1.08843	15
140	STRONG_M8D	1	1	0.222222	0.592593	0.00770713	0.0250482	0.94154	0.832672	540.147	426.569	1.17857	1.82143	1.17857	1.46429	0.325861	0.444694	990
141	STRONG_M8D	1	1	0.407407	0.592593	0.0346821	0.192678	0.879861	0.698254	276.234	384.119	1.60714	4.03571	1.82143	2.46429	0.286666	0.764149	407
142	STRONG_M8D	1	1	0.222222	0.333333	0	0.00192678	0.94445	0.91579	257.37	268.885	1	1	1	1	0.141187	0.195892	30
143	STRONG_M8D	1	1	0.0740741	0.555556	0.00385357	0.0385356	0.980364	0.833851	541.971	389.343	1.03571	1.17857	1.10714	1.21429	0.260139	0.387199	70
144	STRONG_M8D	1	1	0.407407	0.555556	0.00385357	0.0115607	0.896132	0.852972	318.105	310.444	1	1.32143	1.71429	2.07143	0.248322	0.298103	30
145	STRONG_M8D	1	1	0.222222	0.703704	0	0.0346821	0.94445	0.788494	401.267	316.495	1.25	1.35714	1.17857	1.75	0.282735	0.304605	15
146	STRONG_M8D	1	1	0.259259	1	0.0308285	0.0115607	0.922707	0.75289	365.775	341.32	1	1	1	1	0.304258	0.891562	10
147	STRONG_M8D	1	1	0.296296	0.444444	0.00192678	0.1079	0.925096	0.826911	438.414	469.268	1.10714	1.46429	1.21429	1.60714	0.31811	0.532313	95
148	STRONG_M8D	1	1	0.666667	0.851852	0.00192678	0.00578035	0.831555	0.776062	276.573	255.072	1.21429	1.39286	1.21429	1.35714	0.248096	0.316929	15
149	STRONG_M8D	1	1	0.703704	0.777778	0.00963391	0.0327553	0.814239	0.762105	279.943	319.646	1.5	1.60714	1.5	1.57143	0.280212	0.458948	30
150	STRONG_M8D	1	1	0.333333	0.37037	0.0500963	0.0462428	0.893494	0.88455	470.513	407.873	3.14286	2.21429	1.96429	1.53571	0.26834	0.30992	120
151	STRONG_M8D	1	1	0.62963	0.740741	0.0134875	0.202312	0.831343	0.572807	286.436	779.992	1	3.67857	1	3.67857	0.336067	0.82498	0
152	STRONG_M8D	1	1	0.703704	0.777778	0.0462428	0.127168	0.776531	0.634138	277.258	485.765	1	1	1.46429	1	0.616505	1.06144	0
153	STRONG_M8D	1	1	0.851852	0.703704	0.0154143	0.0231214	0.757722	0.800404	434.68	420.137	1	1	1	1	0.486343	0.62683	40
154	STRONG_M8D	1	1	0.814815	0.962963	0.0250482	0.00578035	0.757251	0.718796	314.672	319.062	1.10714	3.5	1.10714	3.53571	0.262555	0.486369	92
155	STRONG_M8D	1	1	0.703704	0.851852	0.194605	0.17341	0.617365	0.543744	302.894	393.478	2.64286	4.21429	1.17857	4.21429	0.498626	1.06734	105
156	STRONG_M8D	1	0	0.259259	1	0.00192678	0.99422	0.934398	0.998555	296.304	569.667	1	1.03571	1	1.03571	0.142647	0.587991	15
157	STRONG_M8D	1	1	0.592593	0.444444	0.0308285	0.00770713	0.828218	0.884568	437.471	374.062	1	1	1	1	0.614228	0.406602	70
158	STRONG_M8D	1	1	0.666667	0.703704	0.0231214	0.026975	0.812039	0.796443	285.078	320.307	1	1	1	1	0.311817	0.573147	0
159	STRONG_M8D	1	1	0.148148	0.592593	0	0.156069	0.962975	0.72868	527.807	409.181	1.64286	3.5	1.75	1.89286	0.24346	0.613909	185
160	STRONG_M8D	1	1	0.444444	0.814815	0.0192678	0.0250482	0.878046	0.757251	324.456	385.435	1.64286	4.82143	1.75	4.82143	0.292077	0.672905	39
1280	STRONG_M8D	1	1	0.962963	0.851852	0.148362	0.159923	0.716561	0.521761	465.176	533.257	1.92857	1.5	2.64286	2.03571	1.29675	1.38695	0
201	Marine Control	1	1	0.521739	0.695652	#NULL!	#NULL!	0.8681	0.810421	310.867	311.451	1.16	1	1.04	1	0.262858	0.312597	#NULL!
202	Marine Control	1	1	0.565217	0.565217	#NULL!	#NULL!	0.819718	0.676147	478.607	408.29	1.48	3	1.4	2.92	0.372143	0.427856	#NULL!
203	Marine Control	1	1	0.652174	0.695652	#NULL!	#NULL!	0.811111	0.676702	283.105	346.765	1.2	2.4	1.32	3.04	0.294898	0.591259	#NULL!
204	Marine Control	1	1	0.782609	0.73913	#NULL!	#NULL!	0.728268	0.755749	337.117	389.679	2.64	2.32	1.2	1.52	0.458553	0.723876	#NULL!
205	Marine Control	1	1	0.869565	0.956522	#NULL!	#NULL!	0.773035	0.545694	243.91	256.545	1.28	2.64	1.28	3.28	0.302062	0.458886	#NULL!
206	Marine Control	1	1	0.956522	0.304348	#NULL!	#NULL!	0.626461	0.520998	258.166	598.013	2	3.08	2	3.08	0.297542	0.456952	#NULL!
207	Marine Control	1	1	0.521739	0.869565	#NULL!	#NULL!	0.857807	0.534689	374.529	479.824	3.44	6	3.08	6	0.373816	0.579882	#NULL!
208	Marine Control	1	1	0.26087	0.869565	#NULL!	#NULL!	0.917472	0.667106	435.258	296.054	1.12	1.92	1.44	1.92	0.370009	0.374733	#NULL!
210	Marine Control	1	1	0.565217	0.869565	#NULL!	#NULL!	0.764504	0.715399	399.511	366.734	3.52	3.12	3.92	3.68	0.425804	0.322386	#NULL!
211	Marine Control	1	1	0.608696	0.826087	#NULL!	#NULL!	0.795701	0.613863	386.078	617.731	1.8	5.08	1.96	5.08	0.462669	0.600154	#NULL!
212	Marine Control	1	1	0.391304	0.391304	#NULL!	#NULL!	0.89646	0.897605	346.727	326.995	1.56	1.56	2.2	1.64	0.200092	0.190837	#NULL!
213	Marine Control	1	1	0.391304	0.913043	#NULL!	#NULL!	0.901033	0.750855	333.072	250.981	1.24	1	1.16	1	0.160327	0.161225	#NULL!
214	Marine Control	1	1	0.304348	0.782609	#NULL!	#NULL!	0.922936	0.771037	328.679	305.715	3.44	3.32	2.96	2.56	0.167699	0.225372	#NULL!
216	Marine Control	1	1	0.782609	0.608696	#NULL!	#NULL!	0.777112	0.840719	283.329	288.892	2.4	2	2.8	2	0.441486	0.220757	#NULL!
217	Marine Control	0	1	#NULL!	0	#NULL!	#NULL!	#NULL!	0	422.228	0	1	3.24	1	3.24	0.466632	0	#NULL!
218	Marine Control	1	1	0.869565	0.913043	#NULL!	#NULL!	0.68162	0.558402	321.828	438.798	4.4	5.24	4.48	5.2	0.603693	0.647651	#NULL!
220	Marine Control	1	1	0.913043	0.782609	#NULL!	#NULL!	0.583672	0.593567	486.907	400.912	4	2.44	3.72	2.44	0.538069	0.484477	#NULL!
223	Marine Control	1	1	0.913043	0.782609	#NULL!	#NULL!	0.646108	0.746651	351.588	364.821	1.36	1.64	2	1.64	0.501576	0.455301	#NULL!
224	Marine Control	1	1	0.695652	0.913043	#NULL!	#NULL!	0.762868	0.598079	364.857	456.968	4.56	1	1	1	0.450085	0.687752	#NULL!
225	Marine Control	1	1	0.869565	0.913043	#NULL!	#NULL!	0.510736	0.613987	888.943	550.648	1.96	2.44	1.76	2.44	0.321195	0.676798	#NULL!
301	STRONG_z_Civ	1	1	0.2222	0.3333	0	0	0.94445	0.916675	430.444	398.861	2.53571	1.53571	2.5	1.53571	0.340361	0.332032	#NULL!
302	STRONG_z_Civ	1	1	0.963	0.5556	0.0212	0.0096	0.610792	0.854353	296.846	298.382	1.35714	1.53571	1	1	0.294175	0.274809	#NULL!
303	STRONG_z_Civ	1	1	0.2593	0.3333	0.0077	0.0154	0.932073	0.909597	378.873	367.047	1.46429	1.42857	1.46429	1	0.45411	0.463802	#NULL!
304	STRONG_z_Civ	1	1	0.4444	0.3704	0.0212	0.0231	0.876954	0.896038	407.438	393.204	1.03571	1	1	1.28571	0.456499	0.54448	#NULL!
305	STRONG_z_Civ	1	0	0.7037	0.4444	0.0019	0.1811	0.822137	0.782842	320.284	381.573	1.60714	3.57143	1.85714	3.5	0.301516	0.467597	#NULL!
306	STRONG_z_Civ	1	1	0.4444	0.7037	0.0096	0.0058	0.883503	0.818155	380.125	325.961	1	1.10714	1	1.10714	0.332455	0.363	#NULL!
307	STRONG_z_Civ	1	1	0.7037	0.2963	0.0116	0.0308	0.812223	0.912629	284.508	393.752	2.67857	1.92857	5.42857	2.25	0.354998	0.309387	#NULL!
308	STRONG_z_Civ	0	1	0.4074	0.2963	0.0039	0.0019	0.896106	0.925109	316.575	343.443	1.32143	1	1.32143	1	0.31356	0.320433	#NULL!
309	STRONG_z_Civ	1	1	0.3704	0.1852	0.0058	0.0019	0.904557	0.953029	353.158	373.43	1.21429	1	1.14286	1.10714	0.330115	0.300539	#NULL!
310	STRONG_z_Civ	1	1	0.5926	0.4074	0.0019	0.0058	0.850402	0.895109	364.716	358.163	2.14286	2.21429	2.25	1.92857	0.244296	0.280608	#NULL!
311	STRONG_z_Civ	1	1	0.5185	0.6667	0.0173	0.025	0.859111	0.810299	322.073	319.098	1.78571	2.32143	1.85714	1.75	0.339229	0.559403	#NULL!
312	STRONG_z_Civ	1	1	0.8889	0.8148	0.1137	0.1098	0.506448	0.622957	706.864	907.755	3.89286	3.07143	4.21429	3.21429	1.06485	0.82296	#NULL!
313	STRONG_z_Civ	1	1	0.6296	0.6667	0.0019	0.0424	0.841018	0.794142	308.808	275.977	2.57143	3.17857	1.53571	2.03571	0.377022	0.511172	#NULL!
314	STRONG_z_Civ	1	0	0.7037	0.7037	0.0713	0.1541	0.75041	0.662006	390.898	501.242	3.42857	3.17857	3.60714	3.14286	0.802545	0.742796	#NULL!
315	STRONG_z_Civ	1	1	0.4444	0.1852	0.0019	0	0.887834	0.9537	283.518	471.025	2.14286	1.5	2	1.21429	0.336213	0.378726	#NULL!
316	STRONG_z_Civ	1	1	0.8519	0.8519	0.0771	0.0328	0.639084	0.724435	285.006	368.975	1.21429	1	1.21429	1	0.514438	0.526412	#NULL!
317	STRONG_z_Civ	1	1	0.5556	0.2222	0.0173	0	0.848923	0.94445	304.005	363.635	2.42857	1.5	2.03571	1.25	0.399107	0.334665	#NULL!
318	STRONG_z_Civ	1	1	0.6667	0.6296	0.0193	0.0193	0.815568	0.826476	329.755	360.442	2	1.35714	1.42857	1.17857	0.406729	0.431363	#NULL!
319	STRONG_z_Civ	1	1	0.4074	0.5556	0.0096	0.0385	0.893113	0.83388	462.302	362.015	1.89286	1.67857	1.03571	1.71429	0.330984	0.405957	#NULL!
320	STRONG_z_Civ	1	1	0.9259	0.9259	0.0963	0.0636	0.563627	0.538228	277.88	322.754	1	1	1	1.10714	0.538941	0.653122	#NULL!
321	STRONG_z_Civ	1	0	0.8889	0.8148	0.0539	0.1503	0.643828	0.55738	262.52	349	5	4.39286	3.89286	4.39286	0.648585	0.892367	#NULL!
322	STRONG_z_Civ	1	0	0.7407	0.7037	0.1195	0.341	0.674479	0.548652	370.396	821.669	2.42857	5.10714	1	4.10714	1.0051	1.04982	#NULL!
323	STRONG_z_Civ	1	1	0.5926	0.6667	0.025	0.0617	0.83271	0.776085	362.109	381.71	1.82143	2.14286	1.82143	1.96429	0.633005	0.557216	#NULL!
324	STRONG_z_Civ	1	1	0.3333	0.3704	0.025	0.0096	0.905164	0.90269	418.451	409.953	1	1	1.39286	1	0.410678	0.337568	#NULL!
325	STRONG_z_Civ	1	1	0.5926	0.5556	0.0039	0.0096	0.848877	0.854353	262.484	287.706	2.60714	3.5	2.64286	2.85714	0.291725	0.331226	#NULL!
401	STRONG_z_Civ	1	1	0.4074	0.7407	0.0173	0.0116	0.889059	0.801468	527.55	587.397	1.07143	1.07143	1.67857	1.10714	0.669451	0.722647	#NULL!
402	STRONG_z_Civ	0	0	0.7407	0.7407	0.0482	0.2351	0.758976	0.531242	341.301	333.805	1.17857	1.14286	1.17857	1.21429	0.524482	0.739123	#NULL!
403	STRONG_z_Civ	1	1	0.1852	0.6296	0.0039	0.0347	0.952322	0.813521	490.835	471.928	1.10714	1.89286	1.17857	1.28571	0.332233	0.672179	#NULL!
404	STRONG_z_Civ	1	1	0.4444	0.5185	0.0096	0.0501	0.883503	0.837526	499.473	425.356	1.25	2.92857	1.89286	1.14286	0.380958	0.549142	#NULL!
405	STRONG_z_Civ	1	1	0.0741	0.3704	0.0019	0.0039	0.980927	0.905489	488.127	342.63	1	1.35714	1	1.35714	0.273232	0.28808	#NULL!
406	STRONG_z_Civ	1	1	0.1481	0.3704	0.0077	0.0058	0.960428	0.904557	437.074	509.775	1.5	2.53571	2.96429	2.78571	0.413447	0.421083	#NULL!
407	STRONG_z_Civ	1	1	0.4074	0.0741	0.0039	0	0.896106	0.981475	399.286	515.094	4.03571	1.71429	2.32143	1.67857	0.443253	0.28818	#NULL!
408	STRONG_z_Civ	1	1	0.6667	0.5556	0.0135	0.0019	0.820918	0.859767	309.636	292.498	1.78571	1	1.78571	1	0.278559	0.316989	#NULL!
409	STRONG_z_Civ	1	1	0.3333	0.4815	0	0.0039	0.916675	0.877273	296.444	279.193	1.60714	2.71429	2.10714	3.17857	0.24574	0.262953	#NULL!
410	STRONG_z_Civ	1	1	0.6667	0.8148	0.0019	0.0366	0.831583	0.739155	327.859	286.075	2	2.57143	3.25	3.10714	0.35008	0.559634	#NULL!
411	STRONG_z_Civ	1	1	0.5926	0.6296	0.0039	0.0019	0.848877	0.841018	297.305	276.719	1.75	1.57143	1.75	1.67857	0.265794	0.317861	#NULL!
412	STRONG_z_Civ	1	0	0.6667	0.2222	0.2004	0.0096	0.641237	0.940826	623.26	464.836	2.25	2.03571	2.28571	2	0.859223	0.315878	#NULL!
414	STRONG_z_Civ	1	1	0.6667	0.8889	0.0058	0.0096	0.828002	0.754019	287.042	259.636	1.21429	1.46429	1.17857	1	0.290133	0.346518	#NULL!
415	STRONG_z_Civ	1	1	0.3704	0.1481	0.0077	0	0.903624	0.962975	418.879	478.954	1.5	1.17857	1.17857	1.03571	0.28233	0.282035	#NULL!
416	STRONG_z_Civ	1	1	0.8148	0.4444	0.0713	0.0212	0.684414	0.876954	370.709	417.201	1.60714	2.07143	1	1.5	0.971508	0.488034	#NULL!
417	STRONG_z_Civ	1	1	0.5926	0.2963	0.0154	0.0058	0.840083	0.923432	317.951	411.698	2.03571	1.64286	2.25	2.46429	0.392648	0.366108	#NULL!
418	STRONG_z_Civ	1	1	0.8889	0.963	0.025	0.0096	0.715821	0.692052	278.913	239.593	2.39286	1.53571	2	1.28571	0.529852	0.306554	#NULL!
419	STRONG_z_Civ	1	1	0.1852	0.1111	0.0039	0.0039	0.952322	0.971019	414.543	359.399	1.46429	1.46429	2.78571	1.78571	0.329687	0.313566	#NULL!
420	STRONG_z_Civ	1	1	0.4815	0.5185	0.0019	0.0405	0.87848	0.843876	363.734	450.934	2.39286	1.21429	2.39286	1.35714	0.40989	0.605422	#NULL!
421	STRONG_z_Civ	1	1	0.6296	0.5926	0.0173	0.0713	0.828152	0.796723	366.41	351.606	1	1	1.39286	1.03571	0.425531	0.812077	#NULL!
422	STRONG_z_Civ	1	1	0.8148	0.7778	0.0867	0.0694	0.659927	0.712966	323.613	336.577	2.82143	2.53571	3.53571	3.03571	0.705228	0.785473	#NULL!
423	STRONG_z_Civ	1	1	0.1481	0.4815	0	0.0039	0.962975	0.877273	401.366	336.561	1.10714	1.03571	1.28571	1.39286	0.340698	0.36044	#NULL!
424	STRONG_z_Civ	1	1	0.2593	0.2963	0	0.0039	0.935175	0.924249	371.895	342.877	1.32143	2.32143	1.17857	2.28571	0.31277	0.354659	#NULL!
425	STRONG_z_Civ	1	1	0.3333	0.2222	0.0058	0.0019	0.914014	0.943734	392.68	396.453	1.03571	1	1.96429	1.67857	0.352774	0.391804	#NULL!
427	STRONG_z_Civ	0	0	0.2963	0.5185	0.0173	0.0906	0.918475	0.81042	504.722	401.539	1.67857	2.07143	2.07143	2	0.395139	0.630326	#NULL!
429	STRONG_z_Civ	1	1	0.4444	0.6296	0.0347	0.0173	0.869292	0.828152	314.104	316.086	1.92857	1.71429	2	1.85714	0.394002	0.437864	#NULL!
430	STRONG_z_Civ	1	1	0.4074	0.2593	0	0	0.89815	0.935175	331.95	395.286	1.25	1.92857	3.28571	4.17857	0.295502	0.335558	#NULL!
431	STRONG_z_Civ	1	1	0.6296	0.5556	0.0212	0.0058	0.824882	0.857027	291.551	313.272	1.28571	1.21429	1.17857	1.21429	0.291419	0.363555	#NULL!
432	STRONG_z_Civ	1	0	0.5926	0.963	0.0347	0.1618	0.825231	0.725229	376.431	653.613	1.14286	1.17857	1.07143	1.17857	0.616365	1.14482	#NULL!
